# Supplementary material for: Spirulina Preconditioning Attenuates Ischemia–Reperfusion Injury in a Steatotic Rat Liver Model
Source: Antioxidants (Basel). 2026 Mar 19;15(3):390. doi: 10.3390/antiox15030390 (PMC13024548; doi:10.3390/antiox15030390)
Supplement: Supplementary file 1 [file antioxidants-15-00390-s001.zip]

Archive with 1 entries (1 files):
- antioxidants-4193770-supplementary.pdf
